# Supplementary material for: Visual Cortical Processing in Children with Early Bilateral Cochlear Implants: A VEP Analysis
Source: Children (Basel). 2025 Feb 25;12(3):278. doi: 10.3390/children12030278 (PMC11940883; doi:10.3390/children12030278)
Supplement: Supplementary file 1 [file children-12-00278-s001.zip]

Archive with 1 entries (1 files):
- children-3470712-supplementary.pdf
